# Supplementary material for: Diagnostic whole transcriptome sequencing in a series of 1233 FFPE solid tumor samples
Source: Br J Cancer. 2026 Jan 14;134(7):1101–10. doi: 10.1038/s41416-025-03307-8 (PMC12996614; doi:10.1038/s41416-025-03307-8)
Supplement: Supplementary file 6 — Supplemental Table 1 [file 41416_2025_3307_MOESM6_ESM.txt]

ABCB1
ABCG2
ABCC1
ALK
AR
ATM
AXL
BARD1
BCL11B
BCOR
BRAF
BRCA1
BRCA2
BRD3
BRD4
BTK
CAMTA1
CCND1
CDKN2A
CDKN2B
CEBPA
CIC
CSF1R
CLTC
DNAJB1
EGFR
EML4
EPC1
ERBB4
ERBB2
ERG
ESR1
ETS1
ETV1
ETV4
ETV5
EWSR1
FGFR1
FGFR2
FGFR3
FLT1
FLT3
FOS
FOSB
FOXO1
FUS
GLI1
HMGA2
IKZF1
JAK2
JAZF1
KDM2A
KLF6
KRAS
LTK
MAML2
MAST1
MAST2
MEAF6
MET
MKNK2
MSH2
MTAB
MYB
NCOA1
NCOA2
NFE2L2
NR4A3
NRG1
NTRK1
NTRK2
NTRK3
NUMB
NUTM1
PAX3
PAX7
PCSK6
PDGFB
PHF1
PIK3CD
PLAG1
PPARG
PRKACA
PRKCA
PRKCB
PRKCD
PXN
RAF1
RB1
RELA
RET
ROS1
RSPO2
RSPO3
RPS6KB1
SHC1
SOX9
SS18
ST6GALNAC1
STAT3
STAT6
TAF15
TCF12
TFE3
TFEB
TFG
THADA
TMPRSS2
TP53
TP53BP2
TP63
TP73
TSC2
USP6
VGLL2
YAP1
YWHAE
