# Supplementary material for: Diagnostic whole transcriptome sequencing in a series of 1233 FFPE solid tumor samples
Source: Br J Cancer. 2026 Jan 14;134(7):1101–10. doi: 10.1038/s41416-025-03307-8 (PMC12996614; doi:10.1038/s41416-025-03307-8)
Supplement: Supplementary file 7 — Supplemental Table 2 [file 41416_2025_3307_MOESM7_ESM.txt]

gene	transcript	exon	chr	strand	position5	position3
ALK	NM_004304	20	2	-	29446394	29448327
BRAF	NM_004333	8	7	-	140494267	140500162
EGFR	NM_005228	25	7	+	55268106	55268881
ERBB2	NM_004448	26	17	+	37883256	37883548
ERBB2	NM_004448	2	17	+	37856564	37863243
FGFR1	NM_023110	2	8	-	38315052	38325499
FGFR2	NM_000141	18	10	-	123239535	123243212
FGFR3	NM_000142	18	4	+	1808661	1808843
FLI1	NM_002017	4	11	+	128638167	128642677
FLT3	NM_004119	14	13	-	28608351	28608438
LTK	NM_002344	11	15	-	41799488	41799760
MET	NM_000245	14	7	+	116411708	116411903
MET	NM_000245	2	7	+	116312631	116339125
NRG1	NM_013964	2	8	+	32406344	32453346
NTRK1	NM_002529	10	1	+	156844192	156844363
NTRK2	NM_006180	16	9	+	87549207	87563377
NTRK3	NM_001012338	13	15	-	88669604	88670393
NTRK3	NM_001012338	4	15	-	88727530	88799137
NUTM1	NM_001284292	3	15	+	34638236	34640170
NUTM1	NM_001284292	5	15	+	34643033	34645937
PDGFB	NM_002608	2	22	-	39631879	39639906
RAF1	NM_002880	6	3	-	12647798	12650265
RET	NM_020975	11	10	+	43609123	43609928
ROS1	NM_001378902	32	6	-	117658503	117662298
TFE3	NM_006521	2	X	-	48898095	48900637
