# Supplementary material for: Diagnostic whole transcriptome sequencing in a series of 1233 FFPE solid tumor samples
Source: Br J Cancer. 2026 Jan 14;134(7):1101–10. doi: 10.1038/s41416-025-03307-8 (PMC12996614; doi:10.1038/s41416-025-03307-8)
Supplement: Supplementary file 8 — Supplemental Table 3 [file 41416_2025_3307_MOESM8_ESM.txt]

TP53
RB1
BRCA1
BRCA2
PTEN
APC
VHL
CDKN2A
CDKN1A
CDKN1B
NF1
NF2
SMAD4
SMAD2
WT1
TSC1
TSC2
STK11
BARD1
CHEK2
ATM
ATR
PALB2
FANCA
FANCC
FANCD2
FANCF
FANG
MLH1
MSH2
MSH6
PMS2
ARID1A
ARID1B
PBRM1
BAP1
KEAP1
FBXW7
DAXX
MEN1
ING1
RASSF1
RBL1
RBL2
EAF2
KDM6A
CIC
MGA
CREBBP
EP300
TP73
ZFHX3
NBN
RAD50
RAD51C
RAD51D
GATA3
STAG2
SUFU
LATS1
LATS2
YAP1
NFATC2
PRDM1
ETV6
RUNX1
ASXL1
PTCH1
SMO
CSMD1
DCC
FHIT
GAS1
HIC1
HRPT2
MADH4
MCC
MERLIN
MSH3
MXI1
P14ARF
P16INK4A
P57KIP2
PARK2
PTENP1
RBBP8
RCC1
RET
RUNX3
SDHB
SDHD
SLC5A8
STK11
TGFBR2
THBS1
TNFRSF10B
TSC1
TSC2
TXNIP
WWOX
XIAP
ZAC1
ZFHX4
PTPN11
SMARCB1
AXIN1
BMPR1A
CHD4
CYLD
DAPK1
EPB41L3
FOXO3
GPC3
HNF1A
KLLN
LZTR1
MAP2K4
NTHL1
PDCD10
PHLPP1
PLK4
PPP2R1A
PREX2
PTCH2
RASSF1A
SDHA
SEC63
SFN
SLX4
SPRED1
STAG1
STAT3
SUFU
TMEM127
TNFAIP3
TRAF7
USP28
VHL
ZNF423
FANCL
POLE
POLD1
MSH4
PMS1
RAD51
RAD51B
RAD54L
XRCC2
BRIP1
PALB2
ATR
CHEK1
CHUK
NFKBIA
PRKAR1A
PTPRO
SMARCA4
TOP1
WRN
APAF1
CASP8
CDKN2B
CDKN2C
DAPK3
ELAC2
ENG
EZH2
GADD45A
GATA4
GNAI1
HOXA5
HSF2
IGF1R
IRF1
ITSN1
KIF1B
LMO1
LTB
MALT1
MKNK1
MLH7
MRE11A
NEK1
NIN
NKX3-1
NME1
NR3C1
PAX5
PGR
PLK2
PPARG
PRDM16
RBFOX1
RHOB
RPS6KA3
SALL1
SALL4
SCRIB
SEK1
SGK1
SH3GL2
SKIL
SLC26A3
SLIT2
SP1
SPARC
SRSF6
ST7
TAC1
TCL1A
TGIF1
TIP33
TNFRSF1A
TP53BP1
TSLC1
USP17L3
WNT5A
XPC
ZFP36
BAI1
BCL7A
BLM
BTG1
C13ORF31
C16ORF3
CACNA2D2
CALCA
CASP10
CCDC6
CDH1
CDX2
CHFR
CLPTM1L
CRB1
CREBBP
CTNNA1
CTNNB1
DAB2IP
DLC1
DLEC1
DRD2
EPHA5
ETV1
EXT1
EZR
FAM123B
FAT1
FAT3
FBXO31
FEZ1
FLCN
FOCAD
FOXO1
FREM1
GALNT12
GATA5
GLI3
GPS1
HIP1
HOXA9
ID4
INPP4B
INTS1
JAG1
KCNK9
KDM5A
KIF1B
KLF6
KMT2C
LAMA1
LEF1
LHX4
LRP1B
MACROD2
MAGEA1
MAP3K14
MEN1
MLLT4
MOX2
MTAP
MYO18B
NELL1
NFIX
NPHP1
NR4A3
NXN
OPCML
OTUD7B
P2RX7
PAK6
PCDH10
PCDH17
PGRMC1
PIK3R1
PLAG1
PMS1
POU4F2
PPP6C
PRDM1
PROC
PSMC3IP
PTPRD
QKI
RAD17
RAP1GAP
RBBP6
RBM10
RECQL4
RHOA
RMI1
RPL23A
RTN4R
RUNX2
SAMD10
SBF1
SDHC
SEPT9
SF3B1
SH3BP5
SLIT3
SMAD3
SMAD9
SMC1A
SOCS1
SOX17
SPATA16
SPEN
SSX1
STK19
TAF1
TBX3
TEK
TERT
TFE3
TGM1
THRAP3
TLR4
TMEM175
TNFRSF10A
TRIM33
TSHZ3
ULK4
UNC5C
USH2A
WIP1
WNK1
ZBED6
ZBTB4
ZC3H12A
ZMYM3
ZNRF3
ABL1
AKT1
AKT2
ALK
APC
ARAF
AREG
ATM
BRAF
BRCA1
BRCA2
CCND1
CCND2
CCNE1
CD274
CDK4
CDK6
CDKN2A
CRKL
CSF1
CSF1R
CTNNB1
DDR2
EGFR
EIF4E
ERBB2
ERBB3
ERBB4
ERG
ESR1
ETV1
ETV4
ETV5
EWSR1
FGFR1
FGFR2
FGFR3
FGFR4
FLT1
FLT3
FLT4
FN1
FOS
FOSB
GNAQ
GNAS
HGF
HRAS
IGF1
IGF1R
IGF2
INSR
IRS1
JAK1
JAK2
JAK3
JUN
KDR
KIT
KRAS
LCK
LMO1
LMO2
LMYC
LTK
MAP2K1
MAP2K2
MAPK1
MET
MITF
MLH1
MLL
MLLT1
MYB
MYC
MYCL1
MYCN
NF1
NF2
NFE2L2
NKX2-1
NOTCH1
NOTCH2
NOTCH3
NRAS
NTRK1
NTRK2
NTRK3
PAK1
PAK3
PBRM1
PDGFB
PDGFRA
PDGFRB
PIM1
PIK3CA
PIK3R1
PLK1
PML
PPARG
PRKCA
PRKCB
PRKCD
PRKCE
PRKCG
PRKCH
PRKCI
PRKCQ
PRKCZ
PTEN
PTPN11
RAF1
RAN
RARA
RB1
RELA
RET
ROS1
RRAS
RSK1
RUNX1
SDC1
SDC4
SRC
STAT3
STAT5A
STAT5B
STAT6
TERT
TGFB1
TGFBR1
TNFAIP3
TNFRSF10B
TP53
VEGFA
YES1
YAP1
ZNF217
ZNF703
ALK
APC
AR
ARNT
ASXL1
BCL2
BCL2L1
BCL2L2
BCR
BIRC5
BMPR1A
CCAT1
CCDC6
CD74
CDK12
CDK7
CDK9
CHEK1
CHI3L1
CXXC1
DCLK1
DNMT3A
E2F1
E2F3
EIF4A2
ELF3
ELL
EP300
EPHA3
EPHB4
EVI1
EZH2
FBXW7
FGR
FLT1
FOXO1
FOXO3
FYN
GAS6
GATA2
GLI1
GLI2
GM-CSF
GNA11
GOLPH2
HIF1A
HMGA2
HOXA9
IDH1
IDH2
IFNG
IL6
INPP4B
IRF4
IRS2
JUNB
KDM5A
KDM6A
KEAP1
KIF5B
KLF5
KMT2A
KMT2C
KMT2D
LPP
LYN
MAF
MALAT1
MALT1
MDM2
MDM4
MECOM
MEN1
MERTK
MGA
MKI67
MLST8
MMP2
MMP9
MUC1
MYBBP1A
MYD88
MYH11
NCOR1
NCOR2
NCOA1
NCOA2
NCOA3
NEK2
NFIX
NIP7
NKX2-2
NONO
NR1H4
NR3C1
NR4A3
NUMB
NUTM1
OAZ1
PAX3
PAX5
PAX8
PGR
PHOX2B
PIM2
PLK2
PMS2
POU5F1
PPARG
PPP1CA
PRCC
PRDM1
PRKAR1A
PRLR
PSIP1
PTK2
PTP4A3
PTPN1
QKI
RAC1
RAD21
RAD51
RALB
RAP1
RARA
RBM15
RELB
RHOA
RHOC
RICTOR
RNF43
ROS1
RUNX2
RXRA
SDC1
SEPT9
SERPINA1
SFPQ
SGK1
SHH
SIP1
SIX1
SKP2
SLC2A1
SMAD2
SMAD3
SMAD4
SMAD7
SMARCA4
SMARCB1
SMC3
SOX2
SP1
SPARC
SPOP
SS18
SSX2
STK11
STK17B
STK24
SUZ12
SYK
TAF15
TAL1
TCF7L2
TEAD1
TEAD4
TERC
TET1
TET2
TEX10
TFAP2A
TGFA
TLR4
TMPRSS2
TNFRSF1A
TNFRSF1B
TNFSF11
TOP1
TP63
TPM3
TRAF3IP2
TRIM24
TRRAP
TSHR
TXNIP
USP1
USP10
USP17L3
USP22
VAV1
VDR
WISP1
WWTR1
XIAP
XBP1
ZAP70
ZBTB17
ZMIZ1
ZMYM2
ZRAN3
