# Supplementary material for: Diagnostic whole transcriptome sequencing in a series of 1233 FFPE solid tumor samples
Source: Br J Cancer. 2026 Jan 14;134(7):1101–10. doi: 10.1038/s41416-025-03307-8 (PMC12996614; doi:10.1038/s41416-025-03307-8)
Supplement: Supplementary file 9 — Supplemental Table 4 [file 41416_2025_3307_MOESM9_ESM.txt]

Category	Mean	Percentage of total reads	Median	SD	Min	Max
total_reads	138206365	100	135682558	23699107	69710392	201077411
unassigned_total	100883678	73	100032389	16129268	58386957	152316164
assigned_exonic_reads	37322687	27	37949045	9740398	11323435	66249955
unassigned_nofeatures	74529735	53.9	72074345	15159285	27538594	110125496
unassigned_multimapping	23109868	16.7	22325458	7029670	10167601	39627098
unassigned_other	3244076	2.3	2726359	2144740	1498135	17711512
assigned_protein_coding	32149434	23.3	32297501	8615034	8507138	49941716
assigned_noncoding_total	5147902	3.7	4729736	1791690	2272108	16299593
assigned_other	5173253	3.7	4773651	1790313	2278910	16308239
